# Supplementary material for: Anticancer Activity of Melittin-Containing Bee Venom Fraction Against Glioblastoma Cells In Vitro
Source: Int J Mol Sci. 2025 Mar 7;26(6):2376. doi: 10.3390/ijms26062376 (PMC11942036; doi:10.3390/ijms26062376)
Supplement: Supplementary file 1 [file ijms-26-02376-s001.zip]

Archive with 1 entries (1 files):
- ijms-3483086-supplementary.pdf
